# Supplementary material for: Comparative Pharmacokinetics of a Dual Inhibitor of HIV-1, NBD-14189, in Rats and Dogs with a Proof-of-Concept Evaluation of Antiviral Potency in SCID-hu Mouse Model
Source: Viruses. 2022 Oct 16;14(10):2268. doi: 10.3390/v14102268 (PMC9611370; doi:10.3390/v14102268)
Supplement: Supplementary file 1 [file viruses-14-02268-s001.zip]

Archive with 1 entries (1 files):
- viruses-1952248-supplementary.pdf
